# Supplementary material for: Effects of Stocking Density on the Growth Performance, Physiological Parameters, Antioxidant Status and Lipid Metabolism of Pelteobagrus fulvidraco in the Integrated Rice-Fish Farming System
Source: Animals (Basel). 2023 May 23;13(11):1721. doi: 10.3390/ani13111721 (PMC10251942; doi:10.3390/ani13111721)
Supplement: Supplementary file 1 [file animals-13-01721-s001.zip]

Archive with 2 entries (2 files):
- supplementary material S1.xlsx
- supplementary material S2.zip
