# Supplementary material for: Effects of Stocking Density on the Growth Performance, Physiological Parameters, Antioxidant Status and Lipid Metabolism of Pelteobagrus fulvidraco in the Integrated Rice-Fish Farming System
Source: Animals (Basel). 2023 May 23;13(11):1721. doi: 10.3390/ani13111721 (PMC10251942; doi:10.3390/ani13111721)
Supplement: Supplementary file 1 [file animals-13-01721-s001.zip › supplementary material S1.xlsx]

## Sheet:  Water quality paramaters
Figure 1. Water quality parameters
NH4+-N		Jul.30th		LD1	0.325±0.012	0.327±0.010		MD1	0.329±0.096	0.336±0.006		HD1	0.338±0.016	0.338±0.015
				LD2	0.318±0.048			MD2	0.340±0.056			HD2	0.339±0.062
				LD3	0.337±0.053			MD3	0.339±0.044			HD3	0.336±0.023
		Aug.30th		LD1	0.227±0.058	0.234±0.007a		MD1	0.278±0.046	0.280±0.014b		HD1	0.296±0.023	0.300±0.004c
				LD2	0.233±0.052			MD2	0.268±0.032			HD2	0.301±0.063
				LD3	0.242±0.096			MD3	0.295±0.017			HD3	0.304±0.049
		Sep.30th		LD1	0.239±0.012	0.243±0.008a		MD1	0.334±0.026	0.321±0.018b		HD1	0.406±0.013	0.401±0.005c
				LD2	0.238±0.039			MD2	0.301±0.046			HD2	0.401±0.056
				LD3	0.252±0.038			MD3	0.329±0.012			HD3	0.395±0.017
		Oct.30th		LD1	0.386±0.024	0.383±0.004a		MD1	0.407±0.054	0.408±0.007b		HD1	0.520±0.036	0.513±0.010c
				LD2	0.385±0.027			MD2	0.416±0.071			HD2	0.502±0.004
				LD3	0.379±0.062			MD3	0.402±0.029			HD3	0.518±0.026
NO3--N		Jul.30th		LD1	0.820±0.012	0.821±0.005		MD1	0.820±0.036	0.824±0.005		HD1	0.828±0.026	0.824±0.005
				LD2	0.816±0.025			MD2	0.830±0.057			HD2	0.823±0.036
				LD3	0.826±0.024			MD3	0.821±0.031			HD3	0.817±0.023
		Aug.30th		LD1	0.410±0.054	0.408±0.006a		MD1	0.594±0.042	0.604±0.010b		HD1	0.701±0.047	0.706±0.004c
				LD2	0.401±0.032			MD2	0.603±0.020			HD2	0.710±0.041
				LD3	0.412±0.049			MD3	0.615±0.035			HD3	0.706±0.016
		Sep.30th		LD1	0.721±0.035	0.716±0.014a		MD1	0.801±0.102	0.806±0.005b		HD1	0.876±0.006	0.869±0.011c
				LD2	0.727±0.032			MD2	0.806±0.056			HD2	0.856±0.047
				LD3	0.701±0.007			MD3	0.812±0.071			HD3	0.874±0.090
		Oct.30th		LD1	0.476±0.021	0.485±0.011a		MD1	0.756±0.026	0.767±0.014b		HD1	0.934±0.123	0.933±0.032c
				LD2	0.497±0.024			MD2	0.763±0.026			HD2	0.901±0.084
				LD3	0.482±0.027			MD3	0.783±0.085			HD3	0.965±0.075
NO2--N		Jul.30th		LD1	0.065±0.008	0.064±0.004		MD1	0.058±0.005	0.064±0.005		HD1	0.068±0.008	0.067±0.004
				LD2	0.060±0.002			MD2	0.067±0.009			HD2	0.070±0.001
				LD3	0.068±0.012			MD3	0.068±0.005			HD3	0.062±0.006
		Aug.30th		LD1	0.040±0.008	0.039±0.002a		MD1	0.043±0.006	0.044±0.003ab		HD1	0.048±0.006	0.046±0.003b
				LD2	0.041±0.005			MD2	0.042±0.004			HD2	0.047±0.008
				LD3	0.037±0.002			MD3	0.047±0.003			HD3	0.043±0.007
		Sep.30th		LD1	0.102±0.013	0.104±0.008a		MD1	0.150±0.021	0.151±0.004b		HD1	0.179±0.022	0.181±0.002 c
				LD2	0.098±0.018			MD2	0.155±0.016			HD2	0.182±0.025
				LD3	0.113±0.010			MD3	0.148±0.013			HD3	0.183±0.009
		Oct.30th		LD1	0.038±0.008	0.043±0.005a		MD1	0.080±0.012	0.079±0.006b		HD1	0.147±0.016	0.147±0.008 c
				LD2	0.045±0.003			MD2	0.072±0.010			HD2	0.155±0.002
				LD3	0.047±0.010			MD3	0.084±0.007			HD3	0.139±0.049
TN		Jul.30th		LD1	3.210±0.102	3.271±0.059		MD1	3.262±0.123	3.253±0.029		HD1	3.301±0.024	3.289±0.014
				LD2	3.276±0.137			MD2	3.277±0.104			HD2	3.273±0.031
				LD3	3.327±0.046			MD3	3.221±0.121			HD3	3.294±0.007
		Aug.30th		LD1	2.801±0.049	2.806±0.017a		MD1	2.879±0.216	2.870±0.065ab		HD1	3.097±0.132	2.990±0.112b
				LD2	2.825±0.103			MD2	2.801±0.163			HD2	3.001±0.156
				LD3	2.791±0.207			MD3	2.931±0.157			HD3	2.874±0.201
		Sep.30th		LD1	3.657±0.321	3.885±0.233a		MD1	4.856±0.103	4.916±0.053b		HD1	5.127±0.222	5.189±0.103b
				LD2	4.123±0.201			MD2	4.957±0.256			HD2	5.133±0.124
				LD3	3.876±0.193			MD3	4.936±0.214			HD3	5.308±0.259
		Oct.30th		LD1	3.940±0.102	3.971±0.027a		MD1	4.285±0.106	4.274±0.037b		HD1	4.402±0.134	4.328±0.073b
				LD2	3.983±0.105			MD2	4.304±0.297			HD2	4.327±0.142
				LD3	3.991±0.027			MD3	4.233±0.032			HD3	4.255±0.058
TP		Jul.30th		LD1	0.053±0.007	0.056±0.003		MD1	0.050±0.004	0.052±0.002		HD1	0.059±0.008	0.054±0.002
				LD2	0.055±0.003			MD2	0.054±0.007			HD2	0.051±0.004
				LD3	0.059±0.005			MD3	0.053±0.004			HD3	0.053±0.009
		Aug.30th		LD1	0.024±0.005	0.025±0.002		MD1	0.028±0.001	0.026±0.003		HD1	0.027±0.001	0.028±0.003
				LD2	0.023±0.005			MD2	0.022±0.001			HD2	0.026±0.003
				LD3	0.027±0.003			MD3	0.027±0.003			HD3	0.031±0.004
		Sep.30th		LD1	0.092±0.004	0.093±0.004a		MD1	0.131±0.013	0.127±0.003b		HD1	0.132±0.006	0.130±0.005b
				LD2	0.090±0.006			MD2	0.125±0.008			HD2	0.134±0.026
				LD3	0.097±0.012			MD3	0.126±0.006			HD3	0.124±0.031
		Oct.30th		LD1	0.101±0.012	0.113±0.011a		MD1	0.146±0.009	0.147±0.009b		HD1	0.182±0.069	0.187±0.005c
				LD2	0.122±0.005			MD2	0.157±0.009			HD2	0.193±0.023
				LD3	0.116±0.007			MD3	0.139±0.012			HD3	0.187±0.034

## Sheet: Weight and length parameters
Figure 2. Weight and length parameters
Weight		Jul.30th		LD1	175.62±5.65	178.62±2.60		MD1	172.36±5.25	176.76±3.81		HD1	172.52±8.33	174.47±5.34
				LD2	180.25±4.32			MD2	178.97±4.65			HD2	170.38±2.12
				LD3	179.99±3.20			MD3	178.96±8.23			HD3	180.51±7.96
		Aug.30th		LD1	220.64±5.32	216.43±3.77		MD1	219.75±3.89	217.08±2.32		HD1	215.22±4.56	209.74±4.98
				LD2	215.30±5.55			MD2	215.48±3.65			HD2	205.48±8.35
				LD3	213.36±4.12			MD3	216.02±6.94			HD3	208.51±4.73
		Sep.30th		LD1	242.58±5.25	243.41±3.28c		MD1	235.41±4.92	236.25±4.64b		HD1	225.82±4.72	224.68±3.68a
				LD2	247.03±6.38			MD2	232.09±2.51			HD2	227.66±4.48
				LD3	240.62±4.76			MD3	241.25±6.37			HD3	220.56±3.69
Length		Jul.30th		LD1	21.25±0.45	21.29±0.33		MD1	20.75±0.31	20.33±0.43		HD1	20.23±0.25	20.66±0.37
				LD2	20.98±0.65			MD2	20.36±0.62			HD2	20.84±0.97
				LD3	21.64±0.74			MD3	19.89±0.54			HD3	20.91±1.36
		Aug.30th		LD1	23.73±0.66	23.28±0.43		MD1	23.24±0.36	23.26±0.31		HD1	23.17±0.56	23.42±0.25
				LD2	22.87±1.35			MD2	22.96±0.22			HD2	23.68±0.47
				LD3	23.25±0.37			MD3	23.58±0.46			HD3	23.41±0.72
		Sep.30th		LD1	25.08	26.17±1.12b		MD1	23.55	24.36±0.96ab		HD1	23.46	24.22±0.66a
				LD2	26.11			MD2	24.11			HD2	24.69
				LD3	27.31			MD3	25.42			HD3	24.51

## Sheet: Stress parameters 
Figure 3. Stress parameters in the serum
Cor	LD1	4.77±0.12	5.12±0.31a		MD1	5.11±0.32	4.59±0.45a		HD1	7.45±0.46	7.31±0.17b
	LD2	5.28+0.15			MD2	4.35±0.25			HD2	7.36±0.38
	LD3	5.34±0.21			MD3	4.31±0.38			HD3	7.12±0.43
La	LD1	3.35±0.25	3.12±0.25a		MD1	6.52±0.23	6.45±0.57b		HD1	6.44±0.32	6.49±0.20b
	LD2	2.86±0.27			MD2	6.93±0.33			HD2	6.71±0.25
	LD3	3.15±0.12			MD3	5.81±0.16			HD3	6.32±0.08
Glu	LD1	3.52±0.10	3.54±0.07c		MD1	2.87±0.06	2.90±0.20b		HD1	2.20±0.33	2.25±0.05a
	LD2	3.62±0.32			MD2	2.73±0.13			HD2	2.31±0.12
	LD3	3.48±0.24			MD3	3.13±0.26			HD3	2.24±0.05

## Sheet: Lipid metabolism parameters 
Figure 4. Lipid metabolism parameters in the serum
TC	LD1	2.59±0.05	2.86±0.30a		MD1	3.40±0.33	3.49±0.08b		HD1	3.49±0.05	3.50±0.03b
	LD2	2.81±0.32			MD2	3.55±0.32			HD2	3.48±0.06
	LD3	3.18±0.11			MD3	3.52±0.21			HD3	3.53±0.14
TG	LD1	2.31±0.10	2.56±0.22		MD1	4.76±0.16	4.49±0.24		HD1	4.30±0.06	4.32±0.11
	LD2	2.64±0.08			MD2	4.42±0.18			HD2	4.22±0.24
	LD3	2.73±0.16			MD3	4.29±0.16			HD3	4.44±0.01
HDL-c	LD1	1.49±0.04	1.53±0.11		MD1	1.78±0.05	1.72±0.08		HD1	1.72±0.03	1.71±0.06
	LD2	1.71±0.08			MD2	1.63±0.04			HD2	1.76±0.03
	LD3	1.59±0.10			MD3	1.74±0.08			HD3	1.64±0.06
LDL-c	LD1	0.62±0.04	0.54±0.11		MD1	0.81±0.05	0.67±0.13		HD1	0.48±0.10	0.55±0.06
	LD2	0.59±0.09			MD2	0.56±0.09			HD2	0.59±0.03
	LD3	0.42±0.03			MD3	0.64±0.10			HD3	0.58±0.02

## Sheet: Immune parameters
Figure 5. Immune parameters in the serum
HSP70	LD1	85.44±2.48	101.55±14.27b		MD1	43.89±3.27	43.24±4.76a		HD1	42.22±0.65	42.09±3.84a
	LD2	112.59±5.68			MD2	47.64±3.20			HD2	45.86±0.56
	LD3	106.63±4.76			MD3	38.19±0.25			HD3	38.19±0.89
LZM	LD1	32.46±1.23	36.82±5.15b		MD1	32.56±0.63	30.70±2.17b		HD1	22.46±1.56	22.86±0.96a
	LD2	35.50±1.58			MD2	31.23±0.65			HD2	23.96±0.96
	LD3	42.50±2.10			MD3	28.31±1.23			HD3	22.16±2.28
C3	LD1	5.95±0.16	5.95±0.28a		MD1	6.32±0.23	6.70±0.33b		HD1	7.84±0.15	7.85±0.29c
	LD2	6.23±0.23			MD2	6.86±0.68			HD2	7.56±0.69
	LD3	5.67±0.25			MD3	6.92±0.21			HD3	8.15±0.63
C4	LD1	1.52±0.02	1.50±0.03a		MD1	1.86±0.02	1.76±0.09b		HD1	1.89±0.05	1.86±0.04b
	LD2	1.46±0.04			MD2	1.74±0.01			HD2	1.82±0.06
	LD3	1.51±0.06			MD3	1.68±0.08			HD3	1.87±0.02
IgM	LD1	1.19±0.06	1.26±0.11a		MD1	1.40±0.06	1.40±0.11a		HD1	1.89±0.14	1.87±0.12b
	LD2	1.20±0.12			MD2	1.28±0.08			HD2	1.98±0.06
	LD3	1.39±013			MD3	1.51±0.12			HD3	1.74±0.19

## Sheet: Antioxidative parameters
Figure 6. Antioxidative parameters in serum and liver
Serum CAT	LD1	3.61±0.05	3.64±0.14a		MD1	11.36±1.23	12.16±0.69b		HD1	13.62±0.63	13.71±0.22c
	LD2	3.52±0.06			MD2	12.55±0.36			HD2	13.55±0.54
	LD3	3.79±0.05			MD3	12.58±0.25			HD3	13.97±0.06
Serum Gpx	LD1	107.79±3.23	112.34±5.91a		MD1	123.27±8.36	132.84±19.46ab		HD1	180.46±10.32	169.08±25.15b
	LD2	110.2±3.25			MD2	155.23±5.69			HD2	186.53±2.62
	LD3	119.02±2.21			MD3	120.02±4.25			HD3	140.25±4.52
Serum GSH	LD1	245.46±6.23	228.18±18.63b		MD1	185.36±4.21	208.64±20.17b		HD1	126.22±3.68	117.05±8.24a
	LD2	230.63±3.21			MD2	220.89±5.55			HD2	114.68±4.25
	LD3	208.45±7.54			MD3	219.67±2.79			HD3	110.25±6.63
Serum MDA	LD1	0.90±0.05	0.99±0.12a		MD1	1.20±0.30	1.21±0.10b		HD1	1.32±0.02	1.34±0.07b
	LD2	0.95±0.02			MD2	1.11±0.06			HD2	1.42±0.06
	LD3	1.12±0.08			MD3	1.32±0.03			HD3	1.28±0.04
Serum SOD	LD1	11.05±0.95	10.91±1.01		MD1	12.46±0.08	12.11±0.32		HD1	12.02±0.45	10.84±1.07
	LD2	11.85±0.64			MD2	11.82±0.46			HD2	9.94±0.65
	LD3	9.83±0.46			MD3	12.05±0.16			HD3	10.56±0.88
Serum T-AOC	LD1	0.95±0.02	1.03±0.07		MD1	0.88±0.06	0.88±0.10		HD1	1.01±0.26	1.06±0.14
	LD2	1.09±1.05			MD2	0.98±0.05			HD2	1.22±0.12
	LD3	1.05±0.56			MD3	0.78±0.01			HD3	0.96±0.14
Liver CAT	LD1	7.32±1.23	6.51±0.73a		MD1	12.42±1.06	13.62±2.04b		HD1	16.32±0.75	15.56±1.21b
	LD2	5.89±0.63			MD2	15.98±0.56			HD2	16.20±0.46
	LD3	6.32±0.28			MD3	12.46±0.96			HD3	14.16±0.36
Liver Gpx	LD1	16.20±1.02	18.30±2.34		MD1	14.28±1.60	15.34±1.72		HD1	17.03±0.05	17.13±0.70
	LD2	17.86±1.00			MD2	17.33±0.65			HD2	16.48±0.16
	LD3	20.83±0.58			MD3	14.41±0.67			HD3	17.88±0.56
Liver GSH	LD1	26.54±0.24	29.24±3.83a		MD1	20.21±3.66	22.67±3.48a		HD1	55.62±3.45	54.39±3.68b
	LD2	33.62±1.32			MD2	21.15±4.56			HD2	57.3±2.08
	LD3	27.56±0.56			MD3	26.66±2.21			HD3	50.25±2.07
Liver MDA	LD1	0.14±0.01	0.16±0.02a		MD1	0.20±0.02	0.22±0.03ab		HD1	0.25±0.01	0.28±0.04b
	LD2	0.16±0.01			MD2	0.28±0.03			HD2	0.26±0.02
	LD3	0.18±0.02			MD3	0.17±0.01			HD3	0.32±0.01
Liver SOD	LD1	104.36±1.02	100.52±4.04a		MD1	160.24±6.23	168.01±13.06c		HD1	136.20±4.98	147.00±5.12b
	LD2	106.32±2.25			MD2	183.09±2.89			HD2	172.47±6.53
	LD3	90.89±3.25			MD3	160.69±6.48			HD3	132.32±2.20
Liver T-AOC	LD1	0.08±0.01	0.09±0.01a		MD1	0.10±0.02	0.11±0.01a		HD1	0.12±0.02	0.14±0.01b
	LD2	0.10±0.01			MD2	0.10±0.01			HD2	0.14±0.01
	LD3	0.09±0.01			MD3	0.12±0.02			HD3	0.15±0.01

## Sheet: Gene expression 
Figure 7. Gene expression in the liver
LPL	LD1	0.96±0.05	1.00±0.08b		MD1	0.63±0.01	0.70±0.06a		HD1	0.59±0.01	0.54±0.12a
	LD2	0.95±0.02			MD2	0.74±0.05			HD2	0.62±0.01
	LD3	1.09±0.02			MD3	0.73±0.03			HD3	0.40±0.03
PPAR-α	LD1	0.86±0.02	1.00±0.13c		MD1	0.62±0.05	0.66±0.04b		HD1	0.55±0.05	0.43±0.12a
	LD2	1.12±0.03			MD2	0.66±0.04			HD2	0.31±0.01
	LD3	1.02±0.02			MD3	0.70±0.03			HD3	0.44±0.03
CPT-1	LD1	0.98±0.02	1.00±0.06b		MD1	0.40±0.02	0.41±0.02a		HD1	0.32±0.02	0.36±0.04a
	LD2	0.95±0.03			MD2	0.39±0.01			HD2	0.39±0.06
	LD3	1.07±0.02			MD3	0.43±0.01			HD3	0.37±0.01
SREBP-1	LD1	1.02±0.02	1.00±0.07b		MD1	0.40±0.03	0.47±0.06a		HD1	0.33±0.01	0.36±0.03a
	LD2	1.06±0.01			MD2	0.48±0.01			HD2	0.35±0.02
	LD3	0.92±0.01			MD3	0.52±0.02			HD3	0.39±0.01

## Sheet: Table 2. Growth parameters _x0009__x0009__x0009__x0009_
Table 2. Growth parameters
WG	LD1	66.9511	67.64±2.34b		MD1	62.0165	62.60±3.19b		HD1	55.4164	54.63±2.53a
	LD2	70.0138			MD2	59.7316			HD2	56.6827
	LD3	65.4246			MD3	66.0358			HD3	51.7963
SGR	LD1	0.568146	0.57±0.01b		MD1	0.53481	0.54±0.02b		HD1	0.488598	0.48±0.02a
	LD2	0.588344			MD2	0.519028			HD2	0.497615
	LD3	0.55794			MD3	0.562037			HD3	0.462411
CF	LD1	1.5377	1.37±0.16		MD1	1.8024	1.64±0.16		HD1	1.74895	1.59±0.14
	LD2	1.21279			MD2	1.65602			HD2	1.5126
	LD3	1.35035			MD3	1.46873			HD3	1.49795
SR	LD1	80.2326	84.01±3.30		MD1	83.7209	83.59±2.13		HD1	80.5233	81.97±1.29
	LD2	85.4651			MD2	81.3953			HD2	82.4128
	LD3	86.3372			MD3	85.6589			HD3	82.9942
